# Supplementary material for: Endogenous Peptides Identified in Soy Sauce Aroma Style Baijiu Which Interacts with the Main Flavor Compounds during the Distillation Process
Source: Foods. 2022 Oct 24;11(21):3339. doi: 10.3390/foods11213339 (PMC9657464; doi:10.3390/foods11213339)
Supplement: Supplementary file 1 [file foods-11-03339-s001.zip]

Archive with 1 entries (1 files):
- foods-1897047-supplementary.pdf
